# Supplementary material for: CD24 Is a Prognostic Marker for Multiple Myeloma Progression and Survival
Source: J Clin Med. 2022 May 20;11(10):2913. doi: 10.3390/jcm11102913 (PMC9144978; doi:10.3390/jcm11102913)
Supplement: Supplementary file 1 [file jcm-11-02913-s001.zip]

Archive with 1 entries (1 files):
- jcm-1707030-supplementary.pdf
